# Supplementary material for: Wogonin Suppresses Non-Small Cell Lung Cancer Growth in Association with Oxidative Stress, c-Myc/GPX4 Downregulation and Ferroptosis-Related Responses
Source: Antioxidants (Basel). 2026 Jul 19;15(7):891. doi: 10.3390/antiox15070891 (PMC13403425; doi:10.3390/antiox15070891)
Supplement: Supplementary file 1 [file antioxidants-15-00891-s001.zip]

Archive with 1 entries (1 files):
- antioxidants-4405971-supplementary.pdf
